# Supplementary material for: Structure and Function of the Su(H)-Hairless Repressor Complex, the Major Antagonist of Notch Signaling in Drosophila melanogaster
Source: PLoS Biol. 2016 Jul 12;14(7):e1002509. doi: 10.1371/journal.pbio.1002509 (PMC4942083; doi:10.1371/journal.pbio.1002509)
Supplement: S1 Data — (XLSX) [file pbio.1002509.s001.xlsx]

## Sheet: Fig6A
Luciferase Assay on Drosophila S2 cells
RLU firefly / renilla
2x measurements per sample									Data from 3 independent experiments given as percentage of control ICN
2014-04-02			1. measure	2. measure	average	percent						2014-04-02	2014-04-30	2014-05-08	average	SD
ICN			3317.9	3217.6	3267.75	100			ICN			100	100	100	100	0
ICN + Su(H) wt			9042.3	9771.4	9406.85	287.869			ICN + Su(H) wt			287.87	270.32	238.87	265.687	24.8264
ICN + Su(H) L514A+L445A			10140	11799	10969.5	335.69			ICN + Su(H) L514A+L445A			335.69	339.23	277.38	317.433	34.7323
ICN + Su(H) L514A+L445A+L434A			8444.5	8033.2	8238.85	252.126			ICN + Su(H) L514A+L445A+L434A			252.13	280.01	228.73	253.623	25.6726
ICN + Su(H) L514A+L445A+F516A			7527.5	7404.2	7465.85	228.471			ICN + Su(H) L514A+L445A+F516A			228.47	263.71	244.65	245.61	17.6396
ICN + FLH			1334	1386.5	1360.25	41.6265			ICN + FLH			41.63	47.67	61.26	50.1867	10.0541
ICN + Su(H) wt + FLH			2968.9	2706.3	2837.6	86.8365			ICN + Su(H) wt + FLH			86.84	89.01	93.32	89.7233	3.29837
ICN + Su(H) L514A+L445A + FLH			7086.3	7510.6	7298.45	223.348			ICN + Su(H) L514A+L445A + FLH			223.35	237.92	217.74	226.337	10.4162
ICN + Su(H) L514A+L445A+L434A + FLH			6571.3	6406.5	6488.9	198.574			ICN + Su(H) L514A+L445A+L434A + FLH			198.57	234.23	196.72	209.84	21.1426
ICN + Su(H) L514A+L445A+F516A + FLH			7246.4	7178.7	7212.55	220.719			ICN + Su(H) L514A+L445A+F516A + FLH			220.72	280.59	237.41	246.24	30.8963
pMT control			256.9	256.9	256.9	7.86168			pMT control			7.86	14.52	13.18	11.8533	3.52263
2014-04-30			1. measure	2. measure	average	percent
ICN			2994.7	3487.6	3241.15	100
ICN + Su(H) wt			8800	8723.2	8761.6	270.324
ICN + Su(H) L514A+L445A			10188	11802	10995	339.231
ICN + Su(H) L514A+L445A+L434A			9047.3	9104	9075.65	280.013
ICN + Su(H) L514A+L445A+F516A			8211.1	8883.4	8547.25	263.71
ICN + FLH			1472.7	1617.09	1544.89	47.665
ICN + Su(H) wt + FLH			2751.3	3018.7	2885	89.0116
ICN + Su(H) L514A+L445A + FLH			7575.7	7847.2	7711.45	237.923
ICN + Su(H) L514A+L445A+L434A + FLH			7592.9	7590.6	7591.75	234.23
ICN + Su(H) L514A+L445A+F516A + FLH			9132	9056.6	9094.3	280.589
pMT control			450	491	470.5	14.5165
2014-05-08			1. measure	2. measure	average	percent
ICN			3570.16	4144.5	3857.33	100
ICN + Su(H) wt			8752.3	9675.4	9213.85	238.866
ICN + Su(H) L514A+L445A			10881	10518	10699.5	277.381
ICN + Su(H) L514A+L445A+L434A			8675.4	8970.3	8822.85	228.729
ICN + Su(H) L514A+L445A+F516A			8805.75	10068	9436.88	244.648
ICN + FLH			2392.5	2333.7	2363.1	61.2626
ICN + Su(H) wt + FLH			3346.5	3852.8	3599.65	93.3197
ICN + Su(H) L514A+L445A + FLH			8186.3	8611.7	8399	217.741
ICN + Su(H) L514A+L445A+L434A + FLH			7596.68	7579.7	7588.19	196.721
ICN + Su(H) L514A+L445A+F516A + FLH			8885.3	9430.09	9157.69	237.41
pMT control			508.5	508.5	508.5	13.1827

## Sheet: FigS4A,B
$SUMMARY
Experiment	Type	:	Wavelength
Experiment	Name	:	20150616_SuH_mutants,	Number	:	1	Buffer Blank
Experiment	Description	:	20150616_SuH_mutants
Software	Version	:	v3.17
Experiment	start	time	:	2015-06-16	11:34:15
Bandwidth	:	1	nm
Temp.	Setpoint	:	25	deg	C
Wavelength	Start	:	260	nm
Wavelength	End	:	175	nm
Wavelength	Step	:	1	nm
Averaging	Time	:	2	seconds
Settling	Time	:	0.333	seconds
Multi-Scan	Wait	:	1	seconds
$DATA
$MDCNAME:Scan_#1
$MDCDATA:1:14:4
	X	CD_Signal	Error	Dynode
260	0.415	0.5	364.3
259	-0.534	0.348	311.7
258	0.085	0.37	312.9
257	-0.177	0.53	313.5
256	-0.155	0.38	314.1
255	-0.331	0.334	314.5
254	-0.21	0.347	314.5
253	0.111	0.258	315.1
252	-0.111	0.501	315
251	-0.702	0.337	315.4
250	-0.179	0.349	315.6
249	-0.167	0.283	315.9
248	-0.656	0.297	315.9
247	-0.577	0.292	316.3
246	-0.204	0.302	316.6
245	-0.115	0.258	316.7
244	-0.24	0.612	317.1
243	-0.041	0.289	317.3
242	-0.611	0.255	318.1
241	-0.311	0.254	318.5
240	-0.403	0.508	319.3
239	-0.097	0.577	319.8
238	-0.652	0.537	319.9
237	-0.5	0.233	321.1
236	0.158	0.408	321.6
235	-0.471	0.28	322
234	-0.155	0.503	322.1
233	-0.106	0.376	322.5
232	-0.476	0.474	323.1
231	-0.423	0.365	323.7
230	-0.038	0.345	324
229	-0.554	0.377	324.6
228	-0.192	0.54	325
227	-0.423	0.631	325.6
226	-0.39	0.425	325.7
225	-0.43	0.475	326.2
224	-0.809	0.262	326.6
223	-0.158	0.251	327.1
222	-0.038	0.585	327.4
221	-0.372	0.433	327.9
220	-0.348	0.259	328.2
219	-0.245	0.273	328.6
218	-0.515	0.367	328.2
217	-0.518	0.4	328.6
216	-0.442	0.431	328.7
215	-0.72	0.419	328.7
214	-1.11	0.193	328.9
213	-0.588	0.278	328.8
212	-1.021	0.147	328.5
211	-0.928	0.447	328.8
210	-0.552	0.415	328.2
209	-0.617	0.357	328.6
208	-1.258	0.429	328.4
207	-1.191	0.283	328.4
206	-0.897	0.649	328.1
205	-0.797	0.385	328
204	-0.9	0.494	327.2
203	-0.656	0.651	327
202	-1.886	0.405	326.8
201	-0.804	0.491	326.1
200	-1.366	0.242	325.5
199	-1.737	0.297	324.7
198	-1.083	0.184	324
197	-1.526	0.276	323.2
196	-1.795	0.258	322.5
195	-1.501	0.221	321.5
194	-1.156	0.442	321
193	-1.721	0.266	320.1
192	-2.059	0.335	319.8
191	-1.69	0.313	319.5
190	-2.417	0.4	319.3
189	-1.917	0.319	319.6
188	-2.07	0.348	320.1
187	-2.003	0.268	321.9
186	-2.3	0.323	324.1
185	-2.576	0.299	327.8
184	-2.694	0.245	333.3
183	-3.287	0.456	342.6
182	-3.762	0.483	357
181	-3.323	0.636	379.6
180	-2.576	0.819	413.9
179	-3.835	0.779	464.4
178	-3.312	1.217	538.1
177	-4.794	3.822	640.7
176	-8.913	3.3	779.7
175	2.052	18.504	918.7
$MDCNAME:Scan_#2
$MDCDATA:1:14:4
	X	CD_Signal	Error	Dynode
260	-0.17	0.207	310.7
259	-0.308	0.411	311.5
258	0.12	0.334	312
257	-0.134	0.294	312.7
256	-0.262	0.354	313.4
255	-0.139	0.363	313.8
254	-0.106	0.324	313.9
253	0.183	0.167	314.9
252	0.041	0.502	314.9
251	0.008	0.204	315.7
250	-0.158	0.291	315.5
249	-0.189	0.264	315.7
248	-0.194	0.284	316.1
247	-0.463	0.467	316.3
246	0.115	0.219	316.4
245	-0.153	0.352	316.4
244	-0.166	0.333	316.8
243	-0.028	0.306	317.6
242	0.005	0.6	317.9
241	-0.287	0.406	318.7
240	-0.088	0.366	319
239	-0.273	0.195	319.5
238	-0.271	0.286	320.3
237	0.031	0.529	320.3
236	-0.181	0.345	321
235	0.285	0.394	321.6
234	-0.436	0.39	321.8
233	0.026	0.261	322.6
232	0.031	0.405	323.3
231	0.28	0.267	323.6
230	-0.608	0.26	324
229	-0.251	0.23	324.7
228	-0.204	0.413	324.8
227	-0.037	0.298	325.1
226	-0.519	0.304	325.8
225	-0.353	0.234	326.3
224	-0.262	0.42	326.4
223	-0.522	0.279	327.1
222	-0.54	0.423	327.3
221	0.178	0.347	327.5
220	-0.157	0.429	328.3
219	-0.792	0.175	328.7
218	-0.747	0.578	328.9
217	-0.528	0.486	328.9
216	-0.704	0.229	329.3
215	-0.562	0.309	328.9
214	-0.676	0.527	328.4
213	-0.67	0.332	328.8
212	-0.518	0.365	328.6
211	-0.718	0.262	328.7
210	-0.666	0.411	328.7
209	-1.36	0.463	328.5
208	-0.962	0.327	328.2
207	-1.251	0.326	328.4
206	-1.364	0.391	328.3
205	-1.222	0.349	327.9
204	-0.761	0.519	327.5
203	-0.604	0.356	327.1
202	-0.678	0.658	326.6
201	-0.749	0.251	326
200	-1.234	0.609	325.5
199	-1.137	0.389	324.8
198	-1.353	0.354	324
197	-1.191	0.232	323.5
196	-1.196	0.288	322.4
195	-1.265	0.286	321.6
194	-1.318	0.243	320.7
193	-1.054	0.205	320.5
192	-1.499	0.591	319.9
191	-1.311	0.462	319.2
190	-1.798	0.262	319.3
189	-1.873	0.316	319.2
188	-1.743	0.176	320.3
187	-2.151	0.309	321.5
186	-2.326	0.599	324.3
185	-2.729	0.278	327.4
184	-2.855	0.691	333.3
183	-2.946	0.35	342.2
182	-3.075	0.663	356.5
181	-3.835	0.433	378.3
180	-4.427	0.692	411.6
179	-4.192	0.905	461.1
178	-3.561	2.029	531.9
177	-3.523	3.162	632.4
176	-6.586	6	767.3
175	8.239	14.739	908.2
$MDCNAME:Scan_#3
$MDCDATA:1:14:4
	X	CD_Signal	Error	Dynode
260	-0.034	0.378	310.7
259	-0.004	0.292	311.7
258	-0.546	0.349	312.4
257	0.439	0.734	312.8
256	-0.312	0.479	313.8
255	-0.193	0.28	313.6
254	-0.093	0.497	314.5
253	0.246	0.279	314.3
252	-0.091	0.337	315
251	-0.085	0.459	315.1
250	-0.117	0.281	315.5
249	-0.23	0.266	315.8
248	-0.439	0.267	316.1
247	0.104	0.435	316.4
246	-0.109	0.179	316.6
245	-0.474	0.289	316.9
244	0.273	0.445	316.9
243	-0.14	0.315	317.7
242	-0.355	0.261	317.9
241	-0.037	0.348	318.4
240	-0.045	0.383	318.9
239	0.141	0.628	319.5
238	0.17	0.406	320.3
237	0.103	0.323	320.5
236	-0.125	0.432	321.5
235	-0.098	0.223	321.5
234	0.039	0.201	321.9
233	0.199	0.243	322.7
232	-0.15	0.28	323.3
231	-0.392	0.319	323.7
230	0.159	0.253	324
229	-0.326	0.275	324.7
228	-0.43	0.35	325.2
227	-0.268	0.288	325.4
226	-0.347	0.28	325.7
225	-0.182	0.388	326.3
224	-0.411	0.401	327
223	-0.374	0.392	327.3
222	-0.824	0.437	327.2
221	-0.233	0.553	327.7
220	-0.384	0.611	328.1
219	-0.329	0.251	328.6
218	-0.439	0.612	328.9
217	-1.012	0.324	328.4
216	-0.296	0.206	328.5
215	-0.231	0.325	328.8
214	-0.36	0.378	328.5
213	-0.569	0.342	329
212	-0.354	0.381	328.2
211	-0.771	0.461	328.8
210	-0.55	0.485	328.5
209	-0.888	0.32	328.7
208	-0.544	0.571	328.3
207	-0.682	0.32	328.2
206	-0.562	0.446	328.2
205	-1.08	0.484	327.9
204	-1.399	0.348	327.3
203	-1.312	0.293	327.1
202	-1.237	0.402	326.9
201	-0.96	0.178	326
200	-1.324	0.229	325.7
199	-1.639	0.302	324.8
198	-1.149	0.203	324
197	-1.289	0.208	323.7
196	-1.014	0.607	322.2
195	-0.831	0.375	321.3
194	-0.808	0.579	321.1
193	-1.513	0.444	320
192	-1.518	0.17	320
191	-1.612	0.645	319.2
190	-1.31	0.295	319.3
189	-1.947	0.349	319.3
188	-2.097	0.467	320
187	-1.774	0.357	321.7
186	-2.31	0.511	324.5
185	-2.966	0.298	327.7
184	-2.855	0.507	333.4
183	-2.731	0.209	341.7
182	-2.974	0.587	355.7
181	-3.658	0.737	377.3
180	-3.361	0.787	409.7
179	-4.327	0.911	458.2
178	-5.293	2.967	527
177	-3.006	3.292	625.1
176	2.331	6.287	757.5
175	3.233	14.301	901.9
$SUMMARY
Experiment	Type	:	Wavelength
Experiment	Name	:	20150616_SuH_mutants,	Number	:	2	SuH WT
Experiment	Description	:	20150616_SuH_mutants
Software	Version	:	v3.17
Experiment	start	time	:	2015-06-16	11:53:55
Bandwidth	:	1	nm
Temp.	Setpoint	:	25	deg	C
Wavelength	Start	:	260	nm
Wavelength	End	:	175	nm
Wavelength	Step	:	1	nm
Averaging	Time	:	2	seconds
Settling	Time	:	0.333	seconds
Multi-Scan	Wait	:	1	seconds
$DATA
$MDCNAME:Scan_#1
$MDCDATA:1:14:4
	X	CD_Signal	Error	Dynode
260	-0.041	0.246	312.3
259	0.051	0.112	313.6
258	0.297	0.244	313.5
257	-0.445	0.202	314.3
256	-0.207	0.437	314.7
255	0.037	0.481	315.5
254	-0.042	0.361	315.3
253	0.252	0.429	315.4
252	-0.066	0.259	316.5
251	0.192	0.254	317
250	-0.26	0.35	316
249	-0.336	0.353	316.4
248	0.051	0.326	317.6
247	-0.871	0.402	317.7
246	-0.295	0.374	317.4
245	-0.679	0.443	318.3
244	-0.194	0.298	318.3
243	-0.851	0.247	319.4
242	-0.5	0.079	320.7
241	-0.325	0.14	321.7
240	-1.112	0.43	322.8
239	-0.94	0.253	324.3
238	-1.068	0.235	325.7
237	-0.656	0.312	327.6
236	-1.089	0.11	329.6
235	-1.136	0.344	331.5
234	-0.491	0.288	333.8
233	-0.518	0.445	337.2
232	-1.215	0.342	339.9
231	-1.588	0.263	342.7
230	-2.317	0.307	345.5
229	-2.809	0.386	348.3
228	-3.057	0.45	351.2
227	-3.605	0.354	353.9
226	-3.78	0.433	356.3
225	-4.049	0.484	359.3
224	-4.825	0.465	361.5
223	-5.449	0.589	364.3
222	-5.796	0.488	367
221	-6.744	0.584	369.8
220	-6.923	0.58	372.4
219	-7.158	0.672	375.1
218	-7.99	0.812	377.1
217	-7.417	0.387	380.4
216	-8.899	0.789	382.9
215	-9.267	0.345	387
214	-9.179	0.689	390.8
213	-10.17	0.735	395
212	-9.648	0.651	399.9
211	-10.588	0.546	405.7
210	-10.811	0.52	411.6
209	-11.04	1.791	419.9
208	-12.086	0.738	429.1
207	-12.658	1.063	440.3
206	-10.165	1.247	452
205	-11.375	1.439	466.4
204	-13.024	1.614	483.5
203	-12.715	2.215	503.7
202	-13.026	1.923	526.1
201	-10.6	2.494	549.7
200	-10.971	1.345	574.6
199	-11.084	2.159	600
198	-12.575	2.908	626.7
197	-5.738	3.234	652.6
196	-9.1	2.393	677.6
195	-13.273	3.782	697.3
194	-5.93	5.803	714.3
193	2.233	12.127	726.4
192	-3.238	5.531	733.2
191	-1.919	9.871	735.4
190	1.646	12.661	735.1
189	-3.112	5.713	730.3
188	0.241	6.826	722.7
187	-4.005	3.333	715.9
186	-8.808	6.289	708.3
185	-6.307	7.408	707.5
184	-8.46	4.978	705.5
183	-14.817	5.172	715.7
182	-10.11	9.807	741.1
181	-12.579	11.491	780.6
180	-21.906	5.913	845
179	3.359	10.452	918.5
178	9.492	8.829	967.3
177	-1.98	9.714	983.6
176	16.148	19.054	983.5
175	-19.104	18.969	979
$MDCNAME:Scan_#2
$MDCDATA:1:14:4
	X	CD_Signal	Error	Dynode
260	0.521	0.326	312
259	0.437	0.488	313
258	-0.145	0.348	314.3
257	-0.016	0.506	314.6
256	0.38	0.158	315.3
255	0.149	0.303	314.7
254	0.017	0.325	314.9
253	-0.021	0.341	316.1
252	0.104	0.22	317
251	0.013	0.251	316.5
250	0.011	0.103	315.9
249	-0.263	0.378	316.5
248	-0.068	0.231	317.1
247	-0.036	0.294	316.8
246	-0.323	0.215	318.4
245	-0.045	0.285	318.6
244	-0.862	0.25	319.2
243	-0.16	0.367	319
242	-0.743	0.461	320.4
241	-1.001	0.333	321.2
240	-0.497	0.436	323.1
239	-0.818	0.407	324.4
238	-0.584	0.423	326
237	-0.81	0.171	327.6
236	-1.069	0.191	330.3
235	-0.783	0.319	331.4
234	-0.982	0.357	333.4
233	-1.455	0.487	337.3
232	-1.365	0.283	339.8
231	-1.751	0.339	342.8
230	-2.058	0.567	345.9
229	-2.062	0.33	348.3
228	-3.133	0.434	351.1
227	-3.216	0.42	353.7
226	-3.838	0.143	356.1
225	-4.305	0.214	359.3
224	-4.965	0.783	362
223	-5.951	0.805	364.1
222	-5.977	0.36	367.1
221	-6.23	0.502	369.9
220	-6.839	0.42	372.2
219	-7.753	0.588	374.9
218	-7.968	1.15	377.4
217	-8.515	0.923	380.6
216	-8.785	0.452	383.9
215	-8.551	0.761	386.2
214	-9.264	0.714	390.9
213	-8.669	0.911	394.8
212	-9.858	0.685	399.8
211	-10.731	0.307	405.9
210	-10.784	1.613	411.8
209	-10.623	1.219	420
208	-11.817	0.874	429.1
207	-12.005	1.581	439.5
206	-11.761	0.72	452.5
205	-11.63	0.951	466.9
204	-12.452	1.906	483.6
203	-12.183	1.773	503.5
202	-12.966	1.385	525.9
201	-12.35	1.32	549.3
200	-10.369	2.214	574.1
199	-7.103	2.048	599.8
198	-13.32	1.437	625.6
197	-5.429	5.042	652.1
196	-6.734	7.645	675.7
195	-7.302	4.639	695.5
194	-8.07	7.799	712.3
193	3.272	4.474	722.9
192	-10.705	9.237	729
191	-3.14	6.709	731.6
190	-3.745	8.994	730
189	-4.853	4.709	725.1
188	-6.152	5.973	717.2
187	-8.339	3.296	708.8
186	-13.673	6.809	700.9
185	-8.19	6.111	696.4
184	-9.41	7.206	694.7
183	-13.259	8.262	701
182	-19.884	6.937	718.1
181	-1.241	14.678	749.7
180	-14.387	10.661	800.5
179	-21.414	13.654	871.3
178	-13.475	8.403	934.3
177	-9.507	10.337	974.1
176	19.138	17.633	984.9
175	-22.176	23.45	981.6
$MDCNAME:Scan_#3
$MDCDATA:1:14:4
	X	CD_Signal	Error	Dynode
260	0.33	0.374	312.2
259	0.34	0.563	312.9
258	0.283	0.412	313.9
257	0.473	0.197	313
256	-0.016	0.206	315
255	-0.085	0.388	314.7
254	0.243	0.297	315.5
253	-0.354	0.649	315.7
252	0.027	0.291	315.3
251	0.072	0.384	315.7
250	0.313	0.135	317.2
249	0.132	0.535	315.8
248	-0.335	0.21	316.7
247	0.267	0.329	317.3
246	-0.226	0.528	316.7
245	-0.487	0.292	317.8
244	-0.529	0.319	318.1
243	-0.971	0.337	319.2
242	-0.627	0.298	320.3
241	-0.784	0.398	321.7
240	-0.685	0.609	322.9
239	-0.352	0.475	324.1
238	-0.631	0.202	325.7
237	-0.39	0.33	327.5
236	-0.899	0.547	329.5
235	-0.935	0.23	331.6
234	-0.757	0.765	333.5
233	-0.926	0.447	336.7
232	-1.455	0.298	339.5
231	-1.269	0.345	342.6
230	-1.847	0.539	344.9
229	-2.557	0.501	347.8
228	-3.334	0.326	351.3
227	-3.299	0.305	353.3
226	-4.255	0.626	356.8
225	-4.679	0.476	359
224	-4.734	0.299	361.7
223	-4.928	0.656	364.1
222	-6.347	0.24	367.6
221	-5.757	0.305	369.4
220	-6.23	0.478	371.8
219	-7.092	0.885	375.5
218	-8.297	0.651	377.3
217	-8.122	0.585	380.2
216	-8.616	0.72	383.3
215	-8.786	1.109	386.2
214	-8.959	0.499	390.3
213	-9.164	0.383	395.4
212	-9.935	0.912	400.2
211	-10.227	0.79	405.5
210	-10.568	1.085	412.2
209	-10.068	0.74	419.7
208	-10.941	1.094	428.8
207	-12.095	1.547	440.1
206	-12.158	1.116	452.1
205	-12.358	0.627	466.3
204	-11.599	2.167	483.6
203	-12.672	2.4	503.5
202	-11.131	0.732	525.3
201	-11.373	1.51	549.1
200	-11.43	2.655	573.9
199	-11.105	1.74	599.4
198	-9.221	4.652	625.6
197	-7.74	3.493	650.7
196	-1.19	3.481	674.5
195	-0.776	5.302	693.4
194	2.62	6.389	709
193	-11.939	8.551	718.9
192	-6.101	8.423	726.3
191	-8.071	6.856	727.8
190	-9.556	5.068	725.8
189	-1.58	6.307	720.6
188	-2.192	7.101	713.1
187	-0.737	9.067	705.3
186	-1.687	3.717	697.8
185	-9.701	2.472	691.5
184	-14.697	3.06	689.3
183	-17.002	5.693	692.4
182	-23.101	9.012	706.4
181	-20.154	8.034	734.2
180	-15.747	6.563	777.1
179	-16	12.949	840.7
178	-21.347	10.067	911.3
177	-8.647	19.979	961.8
176	-4.266	21.502	981.3
175	20.475	12.573	983
$SUMMARY
Experiment	Type	:	Wavelength
Experiment	Name	:	20150616_SuH_mutants,	Number	:	3	SuH L445A
Experiment	Description	:	20150616_SuH_mutants
Software	Version	:	v3.17
Experiment	start	time	:	2015-06-16	12:27:14
Bandwidth	:	1	nm
Temp.	Setpoint	:	25	deg	C
Wavelength	Start	:	260	nm
Wavelength	End	:	175	nm
Wavelength	Step	:	1	nm
Averaging	Time	:	2	seconds
Settling	Time	:	0.333	seconds
Multi-Scan	Wait	:	1	seconds
$DATA
$MDCNAME:Scan_#1
$MDCDATA:1:14:4
	X	CD_Signal	Error	Dynode
260	0.268	0.344	313.4
259	0.184	0.485	316.2
258	0.364	0.158	317.9
257	0.473	0.259	319.4
256	0.282	0.301	314.8
255	0.156	0.427	314.6
254	0.369	0.292	316.1
253	-0.153	0.23	320.1
252	0.349	0.361	317.3
251	0.483	0.204	314.6
250	-0.028	0.262	321
249	0.192	0.15	320.7
248	0.496	0.319	318.7
247	-0.069	0.39	319.2
246	0.273	0.445	321.7
245	-0.166	0.292	319.5
244	-0.259	0.326	325.6
243	-0.478	0.621	318.7
242	0.122	0.287	319
241	-0.707	0.484	322.4
240	-0.267	0.371	318.2
239	-0.61	0.256	315.7
238	-0.394	0.133	310.9
237	-0.717	0.249	311.8
236	-0.931	0.382	332.1
235	-0.661	0.35	335.7
234	-1.282	0.278	342.7
233	-1.167	0.464	346.1
232	-1.101	0.578	349
231	-1.883	0.626	330.2
230	-1.957	0.49	358.5
229	-2.144	0.458	361.7
228	-2.307	0.41	329.2
227	-2.846	0.638	343.5
226	-3.08	0.296	345.7
225	-3.379	0.274	349.3
224	-3.79	0.428	352.3
223	-4.496	0.619	355.7
222	-4.431	0.535	358
221	-5.473	0.489	358.6
220	-5.105	0.585	361.5
219	-5.571	0.615	360.1
218	-5.935	1.144	359.2
217	-6.124	0.343	364.8
216	-7.288	0.285	367.5
215	-7.27	0.983	370.2
214	-7.456	0.416	372.9
213	-7.147	0.687	375.9
212	-7.558	0.906	380.8
211	-8.296	0.314	384.5
210	-7.9	0.641	389.5
209	-9.042	1.323	396
208	-8.911	1.045	402.2
207	-8.323	0.738	409.1
206	-8.758	0.293	418.4
205	-9.127	0.945	428.5
204	-9.022	0.738	440.2
203	-9.685	0.861	452.2
202	-9.06	1.123	469.4
201	-9.731	2.523	485.1
200	-8.232	1.366	502.1
199	-7.903	2.335	518.7
198	-6.489	2.208	536.9
197	-4.465	2.481	554.9
196	-5.95	2.743	572.5
195	-4.286	3.142	587.2
194	-1.377	3.658	599.6
193	-2.754	2.933	610.2
192	-4.273	3.72	616.8
191	-4.555	4.828	621
190	-0.494	4.446	622
189	-2.507	4.022	621.4
188	-4.092	2.778	619.8
187	0.022	5.352	619.5
186	-1.81	3.158	618.5
185	-9.319	3.208	622.4
184	-4.095	3.462	626.3
183	-9.212	5.908	643.6
182	-13.467	6.088	673.4
181	-17.422	6.581	718.8
180	-3.816	9.575	794.4
179	-5.314	10.487	886.4
178	-10.076	14.419	958.9
177	1.623	14.989	993.6
176	8.874	9.602	1001.7
175	11.438	21.212	1001.6
$MDCNAME:Scan_#2
$MDCDATA:1:14:4
	X	CD_Signal	Error	Dynode
260	0.578	0.201	313.7
259	0.138	0.207	313.9
258	0.298	0.333	316.1
257	0.551	0.406	317.6
256	-0.023	0.336	313.5
255	0.253	0.213	315.3
254	-0.136	0.369	315.1
253	0.445	0.262	314.8
252	0.374	0.348	318.8
251	0.26	0.194	319.3
250	0.418	0.285	317.7
249	0.336	0.281	318.4
248	0.192	0.382	317
247	0.134	0.29	314.1
246	0.043	0.237	317.1
245	0.14	0.388	322.2
244	-0.116	0.194	320.8
243	-0.13	0.26	335.2
242	-0.681	0.386	321.1
241	-0.502	0.421	307.2
240	0.125	0.317	309.1
239	-0.712	0.339	342.8
238	-0.34	0.396	308
237	-0.537	0.346	342.6
236	-0.712	0.242	331.5
235	-0.081	0.224	335.3
234	-1.292	0.473	330.9
233	-0.74	0.435	330.7
232	-1.212	0.284	331.1
231	-1.285	0.223	341.3
230	-2.056	0.278	329.2
229	-2.007	0.209	352.2
228	-2.705	0.242	349.8
227	-2.729	0.463	347.4
226	-3.201	0.524	347.7
225	-4.099	0.589	346.3
224	-4.471	0.25	349.1
223	-4.158	0.468	354.1
222	-5.373	0.406	359
221	-5.297	0.278	354.1
220	-5.569	0.853	358.9
219	-6.199	0.63	361.5
218	-7.03	0.464	362.2
217	-7.007	0.64	363.3
216	-7.313	0.316	367.6
215	-7.341	0.557	370.3
214	-7.546	0.454	373.6
213	-8.159	0.843	375
212	-7.718	0.519	382.3
211	-8.12	0.886	384.3
210	-8.717	1.034	387.5
209	-7.641	0.822	394.7
208	-9.529	1.032	400.6
207	-10.215	1.14	409.1
206	-9.278	0.972	418.1
205	-9.819	0.515	426.8
204	-10.687	1.158	439.6
203	-9.98	1.216	454.1
202	-10.056	0.721	469.4
201	-9.653	1.489	483.1
200	-7.078	1.784	501
199	-6.278	1.899	518.6
198	-6.052	1.129	536.2
197	-7.507	2.004	554.7
196	-3.275	1.124	571.1
195	0.745	3.063	586
194	-1.554	3.49	598.7
193	-3.671	3.052	608.3
192	-3.323	3.251	615.5
191	-0.619	3.98	619.4
190	-3.111	4.774	619.8
189	-3.566	4.251	618.1
188	-3.123	5.609	615.8
187	-3.487	4.035	613.4
186	-2.172	3.733	612.2
185	-3.735	3.236	612.6
184	-6.626	4.925	615.7
183	-6.251	3.571	627.2
182	-7.417	2.328	648.9
181	-10.335	3.299	684.6
180	-19.229	6.536	741.9
179	-10.082	9.87	822.1
178	-18.248	9.994	906.3
177	0.761	9.821	969.7
176	-18.011	15.133	995.7
175	1.139	12.31	998.1
$MDCNAME:Scan_#3
$MDCDATA:1:14:4
	X	CD_Signal	Error	Dynode
260	0.618	0.184	313
259	0.776	0.525	315.1
258	0.623	0.51	316.3
257	0.394	0.365	313.8
256	0.434	0.114	315
255	0.513	0.381	316.7
254	0.568	0.168	318.4
253	0.27	0.474	314.1
252	0.6	0.231	317.9
251	0.218	0.434	317.4
250	0.231	0.391	316.9
249	0.099	0.332	317.8
248	0	0.376	316.5
247	-0.11	0.328	318.2
246	-0.011	0.282	318.3
245	-0.043	0.249	318.7
244	-0.209	0.207	319.5
243	-0.828	0.276	320.3
242	-0.094	0.303	319.5
241	-0.581	0.334	322.9
240	-0.371	0.268	322.2
239	-0.366	0.299	324.9
238	-0.692	0.309	325.4
237	-0.497	0.169	327.2
236	-0.679	0.574	333.5
235	-0.731	0.572	328.6
234	-0.461	0.705	337.4
233	-0.783	0.469	341.7
232	-1.406	0.475	350
231	-1.123	0.445	336.9
230	-1.634	0.592	346.7
229	-2.054	0.522	332.1
228	-2.206	0.236	352.2
227	-3.055	0.465	333.9
226	-3.157	0.774	333.6
225	-3.397	0.389	360.8
224	-3.643	0.613	355.9
223	-4.758	0.312	360.1
222	-5.582	0.504	352.4
221	-5.333	0.56	358.9
220	-6.008	0.792	339.9
219	-6.315	0.891	354.7
218	-6.268	0.358	350.2
217	-6.24	0.463	362.3
216	-7.122	0.499	369.2
215	-7.053	0.328	373.2
214	-7.721	0.372	372.6
213	-7.126	0.891	375.1
212	-8.036	0.902	380.6
211	-8.158	1.286	385.8
210	-9.117	0.8	388.6
209	-9.554	0.667	394.2
208	-9.783	0.6	401
207	-10.688	0.621	410.8
206	-10.296	0.606	416.9
205	-9.687	0.77	427.1
204	-9.85	0.775	440.8
203	-10.129	1.293	452.6
202	-9.685	0.688	468.8
201	-8.864	2.875	483.3
200	-7.703	2.325	500.1
199	-8.162	2.094	518.4
198	-4.678	2.138	536.2
197	-3.718	2.297	552.7
196	-1.996	1.763	570.2
195	-4.685	1.585	583.8
194	-1.835	2.633	596.6
193	-2.368	3.519	605.1
192	-7.534	2.302	611
191	-0.722	2.493	615.2
190	-1.47	1.233	616.3
189	-3.037	1.663	615.1
188	-2.234	3.898	611.4
187	-1.572	3.029	609.4
186	-2.424	2.489	607.3
185	-1.37	1.962	606.4
184	-5.759	3.246	609.1
183	-9.064	5.245	618
182	-8.034	2.548	636.1
181	-9.84	3.836	666.6
180	-12.56	4.468	715.1
179	-13.306	6.353	782.5
178	-7.602	13.714	868.6
177	-19.402	15.472	941.5
176	-18.593	21.636	980.4
175	0.798	12.53	991.3
$SUMMARY
Experiment	Type	:	Wavelength
Experiment	Name	:	20150616_SuH_mutants,	Number	:	4	SuH L514A
Experiment	Description	:	20150616_SuH_mutants
Software	Version	:	v3.17
Experiment	start	time	:	2015-06-16	12:56:19
Bandwidth	:	1	nm
Temp.	Setpoint	:	25	deg	C
Wavelength	Start	:	260	nm
Wavelength	End	:	175	nm
Wavelength	Step	:	1	nm
Averaging	Time	:	2	seconds
Settling	Time	:	0.333	seconds
Multi-Scan	Wait	:	1	seconds
$DATA
$MDCNAME:Scan_#1
$MDCDATA:1:14:4
	X	CD_Signal	Error	Dynode
260	0.696	0.224	313.2
259	0.637	0.38	313.4
258	0.206	0.42	314.4
257	0.424	0.366	314.9
256	0.454	0.196	315.9
255	0.277	0.207	316.6
254	0.552	0.351	315.6
253	0.034	0.329	317.4
252	0.656	0.239	316
251	0.445	0.355	316.3
250	0.319	0.352	318
249	0.292	0.377	317.1
248	0.164	0.329	319.1
247	0.546	0.467	317.8
246	0.079	0.196	318.5
245	0.031	0.292	317.9
244	-0.249	0.242	319.6
243	-0.245	0.467	320.7
242	-0.035	0.351	321.2
241	-0.775	0.175	322.6
240	-0.881	0.372	323.5
239	-0.657	0.316	325.6
238	-0.701	0.652	327.4
237	-0.609	0.365	327.6
236	-0.525	0.447	332
235	-1.793	0.575	331.2
234	-1.223	0.352	335.5
233	-1.86	0.452	337.3
232	-1.807	0.402	339.5
231	-2.205	0.26	343.3
230	-3.112	0.695	346.9
229	-3.241	0.337	348.8
228	-3.813	0.128	353
227	-5.321	0.278	355.2
226	-5.137	0.222	358.7
225	-5.636	0.747	359.1
224	-6.301	0.531	361.5
223	-6.27	0.575	365.1
222	-7.182	0.311	369.9
221	-7.883	0.471	370.9
220	-8.267	0.608	375.1
219	-9.363	0.857	378.4
218	-8.72	0.758	379.8
217	-8.616	0.696	385.6
216	-9.191	0.416	387.9
215	-8.865	0.937	393.5
214	-10.535	0.514	393.1
213	-10.668	0.746	399.2
212	-10.855	1.119	400
211	-11.52	1.838	407.5
210	-11.493	0.84	411.1
209	-12.332	0.336	432.9
208	-12.787	1.687	443
207	-13.358	0.583	443.9
206	-13.95	1.066	452.6
205	-13.238	1.442	471
204	-13.736	1.261	486.1
203	-14.53	1.918	507.1
202	-14.085	2.466	531.8
201	-10.053	2.923	553.6
200	-11.38	2.426	581
199	-7.776	2.014	608.8
198	-1.835	5.354	637.7
197	-4.109	4.866	664.7
196	-1.67	7.832	691
195	9.498	5.483	711.5
194	-0.324	3.077	731.5
193	-5.746	9.403	744.3
192	-9.5	6.5	752.1
191	-6.768	10.981	757.3
190	4.911	6.721	756.3
189	5.111	11.307	755.5
188	-8.066	7.328	751.6
187	-1.52	9.392	748.4
186	-0.96	7.103	742.3
185	-2.642	7.312	744.3
184	-7.528	4.834	743.9
183	-18.454	4.766	758.9
182	-9.723	11.982	787.1
181	4.102	10.803	828.6
180	-1.384	14.135	910.6
179	-19.393	16.075	998.9
178	-3.169	8.456	1065.7
177	9.44	17.059	1093.8
176	-15.089	19.996	1102.4
175	-9.239	20.101	1101.3
$MDCNAME:Scan_#2
$MDCDATA:1:14:4
	X	CD_Signal	Error	Dynode
260	0.848	0.35	311.9
259	0.636	0.263	313.9
258	0.769	0.444	314.5
257	0.435	0.444	314.5
256	0.717	0.144	314.4
255	0.166	0.368	315.4
254	0.551	0.278	316.1
253	0.407	0.211	317.2
252	0.366	0.312	316.6
251	0.259	0.166	317.9
250	0.456	0.435	317.4
249	0.248	0.21	318.6
248	-0.035	0.292	317.4
247	0.217	0.232	317.7
246	0.323	0.235	317.7
245	0.015	0.379	320
244	-0.048	0.442	319.8
243	-0.19	0.245	320.3
242	-0.402	0.162	321.9
241	-0.55	0.391	322.3
240	-0.615	0.242	324.6
239	-0.463	0.364	326.1
238	-0.851	0.428	327.4
237	-0.579	0.461	329.1
236	-0.809	0.236	330
235	-1.1	0.383	332.8
234	-0.98	0.248	334.8
233	-1.678	0.474	337.9
232	-1.583	0.514	340.5
231	-1.858	0.331	343.1
230	-2.476	0.472	346
229	-3.6	0.369	349.4
228	-3.612	0.567	352
227	-4.372	0.504	355.3
226	-5.289	0.253	357.7
225	-6.05	0.433	359
224	-6.583	0.352	362.6
223	-7.059	0.364	366.3
222	-7.734	0.534	368.9
221	-7.688	0.449	373.5
220	-8.154	0.311	372.5
219	-9.047	0.482	379.4
218	-10.033	0.654	378
217	-10.511	0.884	382.5
216	-9.535	0.526	386.1
215	-10.992	0.261	389.5
214	-10.634	0.702	395.6
213	-10.283	1.233	399.9
212	-11.054	0.691	404.4
211	-10.892	0.641	412.4
210	-12.022	0.975	416.9
209	-11.914	1.1	439.3
208	-12.561	0.718	451.9
207	-12.985	0.801	439.1
206	-12.665	0.685	468.3
205	-16.126	1.079	469.5
204	-12.243	0.914	486.5
203	-13.963	2.125	509.5
202	-11.665	3.351	531.9
201	-9.387	3.587	553.3
200	-12.616	2.767	581.6
199	-10.596	2.511	606
198	-6.621	3.508	632.3
197	-2.705	4.009	658.4
196	3.746	6.122	681.3
195	-1.648	5.82	700.9
194	7.398	7.244	717.2
193	1.784	10.597	725.9
192	0.86	6.891	732.6
191	-8.586	4.813	734.8
190	-0.656	4.883	736.7
189	4.741	2.441	735.1
188	-2.643	6.104	731.3
187	-1.989	8.274	725.3
186	-4.114	8.008	719.5
185	-7.405	4.308	720
184	-1.268	8.592	719.6
183	-3.535	4.2	728.1
182	-9.606	6.206	749
181	-20.151	7.338	781.2
180	-21.895	11.516	837.1
179	-6.439	17.054	918.5
178	-22.832	18.018	1003.1
177	6.735	17.954	1060.3
176	17.09	14.89	1092.6
175	-11.944	26.002	1095.6
$MDCNAME:Scan_#3
$MDCDATA:1:14:4
	X	CD_Signal	Error	Dynode
260	0.973	0.268	313.3
259	0.943	0.201	313.9
258	0.655	0.154	314.8
257	0.783	0.243	313.9
256	0.619	0.207	315.2
255	0.713	0.206	316.2
254	0.751	0.465	316
253	0.835	0.352	315.7
252	0.517	0.261	316.3
251	0.363	0.312	317.5
250	0.573	0.326	318.3
249	0.203	0.323	317.4
248	0.019	0.415	318.2
247	-0.08	0.209	317.1
246	0.067	0.211	319.5
245	0.038	0.325	319.5
244	-0.465	0.259	319.8
243	0.149	0.272	320.5
242	-0.376	0.488	321.9
241	-0.599	0.285	322.8
240	-0.28	0.355	323.8
239	-0.265	0.329	325.3
238	-0.648	0.192	326.3
237	-1.207	0.195	329.4
236	-0.989	0.348	330.9
235	-1.226	0.269	333.3
234	-1.076	0.458	335.2
233	-1.819	0.282	338.9
232	-1.656	0.423	341.6
231	-1.971	0.139	344
230	-2.843	0.218	346.5
229	-3.618	0.514	350
228	-3.263	0.243	352.9
227	-3.823	0.421	354.5
226	-5.101	0.437	357.6
225	-5.593	1.057	360.1
224	-6.017	0.362	363.3
223	-7.019	0.47	366.9
222	-6.965	0.826	368.3
221	-7.982	0.37	371.7
220	-8.432	0.555	373.5
219	-8.453	0.61	378.3
218	-9.436	0.689	381.1
217	-9.257	0.642	384.2
216	-10.588	0.563	386.4
215	-10.23	0.665	388.1
214	-10.059	0.939	392.4
213	-10.369	0.674	397.5
212	-10.96	1.041	403.2
211	-10.88	0.828	408.2
210	-12.118	0.684	416.3
209	-12.338	0.794	420.5
208	-13.664	0.734	431.8
207	-14.104	1.303	448.6
206	-12.464	2.223	461.6
205	-13.57	1.412	476.3
204	-12.984	1.196	498.3
203	-11.654	2.361	495.7
202	-11.156	1.49	529.8
201	-10.154	3.187	550.3
200	-9.985	3.263	577.1
199	-9.023	2.481	601
198	-4.314	3.104	627
197	-1.792	3.296	651.9
196	-3.155	5.201	673.4
195	-1.648	7.706	688.6
194	-0.092	2.064	701.5
193	-1.693	3.964	712
192	6.054	11.071	716.5
191	-11.63	9.046	718.2
190	-2.079	5.271	716.3
189	1.627	2.511	715.3
188	-8.071	3.749	710.9
187	-1.66	5.246	707.4
186	-8.51	8.71	705.4
185	0.36	8.811	702.3
184	-8.967	7.492	700.2
183	-7.104	5.617	707.8
182	-13.075	9.653	727.4
181	-9.026	10.422	754.6
180	-2.931	7.183	795.4
179	3.079	13.101	863.6
178	-14.342	10.388	941.5
177	-1.254	21.764	1016.7
176	2.509	22.25	1062
175	22.117	15.881	1085
$SUMMARY
Experiment	Type	:	Wavelength
Experiment	Name	:	20150616_SuH_mutants,	Number	:	5	SuH F516A
Experiment	Description	:	20150616_SuH_mutants
Software	Version	:	v3.17
Experiment	start	time	:	2015-06-16	13:15:46
Bandwidth	:	1	nm
Temp.	Setpoint	:	25	deg	C
Wavelength	Start	:	260	nm
Wavelength	End	:	175	nm
Wavelength	Step	:	1	nm
Averaging	Time	:	2	seconds
Settling	Time	:	0.333	seconds
Multi-Scan	Wait	:	1	seconds
$DATA
$MDCNAME:Scan_#1
$MDCDATA:1:14:4
	X	CD_Signal	Error	Dynode
260	0.441	0.309	314.2
259	0.352	0.229	315
258	0.196	0.416	315.1
257	0.18	0.328	316.1
256	0.588	0.272	316.5
255	0.793	0.348	315.5
254	0.471	0.269	315.5
253	0.5	0.23	316.8
252	-0.166	0.752	316.7
251	0.311	0.303	317.6
250	0.47	0.296	318.7
249	0.307	0.266	318.8
248	0.054	0.321	319.5
247	0.104	0.276	319
246	-0.108	0.493	318.7
245	-0.268	0.579	319.5
244	-0.403	0.255	319.9
243	-0.591	0.461	320.8
242	-0.95	0.361	322
241	-1.089	0.325	323.7
240	-1.144	0.247	324.3
239	-1.651	0.279	326
238	-1.119	0.626	328.2
237	-1.632	0.454	329.3
236	-1.611	0.295	331.8
235	-2.018	0.376	335.2
234	-2.583	0.317	337.4
233	-2.98	0.298	341.1
232	-4.105	0.349	343.5
231	-3.957	0.66	347.8
230	-5.329	0.282	349.4
229	-5.444	0.561	354.6
228	-6.458	0.654	357.3
227	-7.706	0.814	360.2
226	-8.139	0.468	362.6
225	-9.157	0.45	366.5
224	-9.898	0.712	370.7
223	-10.429	0.607	373.9
222	-11.206	0.379	377.4
221	-11.421	0.449	379.4
220	-12.144	0.343	383
219	-12.368	0.476	385.4
218	-13.855	0.699	388
217	-13.565	0.649	393.7
216	-14.442	0.795	394.3
215	-14.396	0.464	400.6
214	-14.555	0.616	404.2
213	-14.219	0.66	412.6
212	-15.319	0.96	415.4
211	-15.88	1.188	430
210	-16.238	0.938	433.9
209	-16.596	1.299	454
208	-16.49	0.828	472.8
207	-19.036	1.181	450.2
206	-18.993	1.468	474.9
205	-16.501	1.3	497.1
204	-18.377	2.351	518.9
203	-17.3	2.501	545.6
202	-14.411	1.49	576.7
201	-13.066	4.357	607
200	-9.072	2.283	639.2
199	-6.533	4.433	673.4
198	2.817	5.544	708.9
197	-5.47	7.905	742.8
196	10.263	8.412	773.5
195	-6.315	12.327	797.1
194	-0.907	13.349	816.1
193	16.239	14.186	827.4
192	12.5	19.108	833.6
191	1.391	7.628	833
190	-4.121	10.184	829.6
189	6.289	13.601	827
188	11.512	19.517	824.1
187	11.53	9.628	821.7
186	2.097	13.463	816.3
185	-2.784	26.134	815.1
184	1.272	8.907	819.8
183	-2.764	8.566	830.6
182	-17.327	18.996	851.8
181	-1.473	8.73	888.1
180	7.931	15.082	960.6
179	-2.315	19.556	1024.6
178	-15.689	22.062	1077.2
177	-11.182	16.588	1095.2
176	-5.476	13.415	1096
175	6.477	13.86	1081.6
$MDCNAME:Scan_#2
$MDCDATA:1:14:4
	X	CD_Signal	Error	Dynode
260	0.813	0.345	313.4
259	0.562	0.526	313.9
258	0.469	0.394	314.6
257	0.221	0.351	314.5
256	0.256	0.456	315.1
255	0.528	0.537	316.3
254	0.381	0.255	316.1
253	0.44	0.435	317.7
252	0.106	0.508	317.4
251	0.079	0.377	318.6
250	0.55	0.223	318.3
249	0.142	0.343	318.5
248	0.281	0.401	318.4
247	-0.281	0.28	319.3
246	-0.132	0.308	319.2
245	-0.8	0.33	319.5
244	-0.344	0.371	320
243	-0.566	0.336	320.1
242	-0.931	0.193	322.6
241	-0.751	0.538	323.6
240	-0.548	0.198	325
239	-1.302	0.306	326.5
238	-1.305	0.31	327.9
237	-1.83	0.31	329.7
236	-1.288	0.553	332.6
235	-2.457	0.369	334.6
234	-2.523	0.459	338.1
233	-3.164	0.374	339.6
232	-3.879	0.61	342.9
231	-3.565	0.563	347.2
230	-4.631	0.499	350.7
229	-5.65	0.983	353.7
228	-6.797	0.408	356.7
227	-7.952	0.227	359.4
226	-8.524	0.277	364.1
225	-8.693	0.665	366.3
224	-9.807	0.625	370
223	-10.606	0.763	372.7
222	-10.604	0.534	375.2
221	-12.142	0.833	379.3
220	-11.801	0.887	382.2
219	-12.303	0.652	385.4
218	-13.199	0.275	389.3
217	-12.871	0.816	393.4
216	-14.429	0.491	395.3
215	-14.811	1.027	402
214	-14.366	0.418	406.3
213	-15.338	0.781	410.5
212	-14.628	1.112	418.2
211	-15.658	0.352	425.9
210	-16.849	0.955	433.2
209	-15.368	1.004	441.8
208	-16.267	1.108	454.9
207	-17.79	1.732	469.9
206	-18.36	0.914	499.6
205	-18.074	0.832	513.1
204	-16.074	2.949	508.8
203	-14.374	2.291	545.7
202	-14.571	2.564	573.9
201	-9.825	5.717	603.6
200	-11.359	1.772	632.5
199	-5.521	4.676	665.3
198	0.951	3.679	694.2
197	-4.473	8.295	723.4
196	2.239	3.669	744.9
195	9.444	6.695	760.6
194	7.071	12.002	771
193	-2.708	6.042	778.8
192	9.923	8.232	781
191	-4.987	11.63	783.9
190	4.979	7.926	780.5
189	-5.019	12.835	778.6
188	3.076	12.284	778.2
187	-1.35	6.775	774.4
186	9.785	7.647	769.4
185	-2.745	11.454	769
184	-5.856	10.976	769.6
183	0.733	14.501	780.2
182	-11.4	14.003	796.9
181	-1.552	13.838	825.5
180	-20.973	13.73	868.6
179	8.868	14.98	939.8
178	-16.383	20.607	1013.5
177	-24.862	12.822	1061.4
176	-10.381	15.55	1082.4
175	2.163	17.678	1093.2
$MDCNAME:Scan_#3
$MDCDATA:1:14:4
	X	CD_Signal	Error	Dynode
260	0.231	0.329	313.8
259	0.118	0.247	314.4
258	0.534	0.199	315.1
257	0.578	0.219	315
256	0.687	0.237	316
255	0.721	0.358	316.7
254	0.478	0.317	316.9
253	0.613	0.241	317
252	0.667	0.245	317.3
251	0.349	0.483	317.6
250	0.543	0.268	318.1
249	0.096	0.443	317.8
248	-0.433	0.163	318.9
247	-0.082	0.358	319.5
246	-0.204	0.263	319.1
245	-0.72	0.336	319.3
244	-0.373	0.205	320.2
243	-0.507	0.224	320.9
242	-0.447	0.373	321.5
241	-0.897	0.404	323.7
240	-0.734	0.361	324.9
239	-1.197	0.201	326.5
238	-1.438	0.34	327.6
237	-1.744	0.489	330.2
236	-1.956	0.195	332.5
235	-2.077	0.202	334.5
234	-2.479	0.449	336.6
233	-3.087	0.252	340.1
232	-3.118	0.534	343.7
231	-4.604	0.4	347.5
230	-5.115	0.423	349.9
229	-5.709	0.633	354
228	-6.914	0.585	356.5
227	-7.486	0.526	359.5
226	-8.771	0.635	363.6
225	-9.33	0.73	365.5
224	-10.229	0.289	369.6
223	-11.035	0.43	372.3
222	-11.801	0.832	375.2
221	-11.355	0.749	380.3
220	-12.211	0.893	382.9
219	-12.503	0.474	384.8
218	-13.086	0.515	388.6
217	-13.688	0.643	391.4
216	-14.262	0.696	396.2
215	-14.073	1.004	398.6
214	-14.35	0.75	404.1
213	-15.124	0.785	408.7
212	-15.601	0.904	415.2
211	-16.331	0.792	424.5
210	-14.875	1.076	433.6
209	-17.169	0.948	440.9
208	-15.528	1.136	453.9
207	-17.64	0.922	468.2
206	-16.788	0.672	483.2
205	-17.415	1.292	504.9
204	-15.069	1.523	534.6
203	-17.101	2.678	540.6
202	-15.526	2.933	566.9
201	-11.799	2.479	598.2
200	-9.028	2.109	629.8
199	-9.732	7.669	657.1
198	-7.126	4.747	681.5
197	-8.827	4.76	707
196	5.492	5.35	725.5
195	-2.122	10.104	733.6
194	9.491	14.624	744.4
193	15.965	7.319	749.8
192	6.065	8.772	752.4
191	9.14	3.299	751
190	2.516	7.232	750.6
189	-2.792	7.971	747.7
188	16.497	10.174	746.8
187	4.321	5.895	741.3
186	-2.079	7.624	739.7
185	-5.601	5.538	741
184	0.951	6.706	744.2
183	-6.404	13.087	746.4
182	-7.261	10.456	763.5
181	-11.909	12.201	790.3
180	-15.373	17.805	828.3
179	7.724	19.484	880.6
178	-5.459	14.932	947.3
177	-7.617	21.723	1010.2
176	-0.122	22.919	1046.4
175	4.447	11.513	1072.4
$SUMMARY
Experiment	Type	:	Wavelength
Experiment	Name	:	20150616_SuH_mutants,	Number	:	6	SuH L445A/L514A
Experiment	Description	:	20150616_SuH_mutants
Software	Version	:	v3.17
Experiment	start	time	:	2015-06-16	13:38:50
Bandwidth	:	1	nm
Temp.	Setpoint	:	25	deg	C
Wavelength	Start	:	260	nm
Wavelength	End	:	175	nm
Wavelength	Step	:	1	nm
Averaging	Time	:	2	seconds
Settling	Time	:	0.333	seconds
Multi-Scan	Wait	:	1	seconds
$DATA
$MDCNAME:Scan_#1
$MDCDATA:1:14:4
	X	CD_Signal	Error	Dynode
260	0.586	0.218	314.1
259	0.695	0.493	315.4
258	0.471	0.215	316.4
257	0.306	0.393	317.1
256	0.041	0.318	316.4
255	0.49	0.295	317.7
254	0.833	0.31	317.7
253	0.736	0.214	318.2
252	0.35	0.337	318.8
251	0.471	0.419	319.1
250	0.036	0.2	318.9
249	0.632	0.271	319.3
248	-0.066	0.322	319
247	0.087	0.359	320.4
246	0.238	0.266	320.7
245	-0.128	0.429	319.7
244	-0.331	0.224	320.8
243	0.014	0.375	321.5
242	0	0.305	321.8
241	-0.67	0.33	323
240	-0.295	0.389	323.5
239	-0.696	0.376	324.9
238	-0.496	0.476	326
237	-0.986	0.339	327.4
236	-0.666	0.329	328.8
235	-1.346	0.339	330.2
234	-1.357	0.382	331.5
233	-2.373	0.497	333.5
232	-2.04	0.263	336.6
231	-1.841	0.298	338.4
230	-3.084	0.426	340.8
229	-3.443	0.386	342.8
228	-3.723	0.405	345.2
227	-4.086	0.385	346.6
226	-5.038	0.67	348
225	-5.167	0.529	350.4
224	-5.183	0.766	352.4
223	-5.949	0.664	354.3
222	-6.541	0.56	355.9
221	-6.94	0.515	358.3
220	-7.188	0.417	359.9
219	-7.308	0.399	361.8
218	-7.291	0.688	364.3
217	-8.972	0.408	367
216	-8.504	0.409	367.4
215	-8.572	0.93	369.6
214	-8.587	0.444	374
213	-8.62	0.545	376.7
212	-8.627	0.583	380.3
211	-9.409	0.955	383.7
210	-9.07	0.731	388.1
209	-10.604	0.769	392.8
208	-10.03	0.361	400.1
207	-10.544	1.294	407.5
206	-11.756	1.255	415.4
205	-10.07	0.408	425.1
204	-9.188	0.398	434.7
203	-8.405	1.136	447.5
202	-9.257	0.654	462.2
201	-6.657	1.28	478.4
200	-5.434	2.093	493.3
199	-4.523	2.07	507.8
198	-3.303	2.163	524.7
197	-0.743	1.835	531.2
196	0.157	2.21	532.3
195	3.328	4.191	573.5
194	1.569	3.754	562.8
193	4.334	2.436	571.4
192	0.703	2.166	588.2
191	3.138	2.445	592.3
190	0.962	4.072	593.4
189	-0.237	2.352	592.9
188	4.322	2.962	597.2
187	1.659	2.964	593.5
186	-0.919	1.251	586.1
185	-5.457	1.909	597.4
184	-5.836	2.953	603.9
183	-6.144	2.286	617.7
182	-7.403	3.753	646.8
181	-6.341	7.609	686.7
180	-10.171	6.651	763.4
179	-23.121	12.69	853.9
178	-4.639	21.386	941.3
177	-14.874	15.173	991.8
176	21.256	19.199	1004.2
175	8.005	20.676	1009.4
$MDCNAME:Scan_#2
$MDCDATA:1:14:4
	X	CD_Signal	Error	Dynode
260	0.613	0.392	314.1
259	0.901	0.357	315.2
258	0.722	0.234	316
257	0.6	0.395	316.8
256	0.366	0.367	317.1
255	0.709	0.219	317.9
254	0.417	0.482	317.8
253	-0.028	0.311	318.4
252	0.311	0.47	318.9
251	0.295	0.291	318.3
250	0.247	0.57	319.4
249	0.133	0.344	319.6
248	0.267	0.483	319.9
247	0.548	0.431	319.6
246	0.07	0.497	319.8
245	0.016	0.234	320.7
244	-0.053	0.202	320.6
243	-0.049	0.265	321.2
242	-0.319	0.418	321.8
241	-0.061	0.685	323.1
240	-0.375	0.407	323.9
239	-0.592	0.148	325.8
238	-0.392	0.444	326.3
237	-0.968	0.271	328
236	-1.031	0.581	328.8
235	-1.58	0.576	331.3
234	-1.982	0.56	332.6
233	-1.818	0.518	334.2
232	-2.003	0.323	336.4
231	-1.748	0.46	338.4
230	-2.424	0.214	339.9
229	-2.785	0.277	342.5
228	-3.393	0.491	344.7
227	-3.755	0.316	345.6
226	-4.714	0.399	348.1
225	-5.248	0.356	350.1
224	-5.853	0.291	352
223	-5.896	0.482	353.8
222	-6.29	0.615	356
221	-6.459	0.459	357.6
220	-7.199	0.375	360.2
219	-7.096	0.592	361.5
218	-7.439	0.521	363.8
217	-8.087	0.648	365.6
216	-7.827	0.582	368.1
215	-8.419	0.557	370.8
214	-8.234	0.606	373.6
213	-8.89	0.49	376.1
212	-9.527	0.453	380.8
211	-9.672	0.534	384.1
210	-9.853	0.935	387.8
209	-10.44	0.664	394.6
208	-10.131	0.746	399
207	-11.16	0.975	407.7
206	-11.016	0.771	416.8
205	-10.095	1.021	423.8
204	-9.343	1.4	435.3
203	-9.293	0.784	447.9
202	-8.817	0.86	463.1
201	-7.266	1.208	475.9
200	-4.565	1.629	488.9
199	-3.54	1.704	506.5
198	-4.423	1.089	525.2
197	-1.421	2.028	554.2
196	-0.575	3.053	570
195	0.085	2.236	554.1
194	4.623	3.867	572.1
193	3.224	2.031	580.7
192	5.899	4.307	582.7
191	0.881	1.616	581.1
190	3.746	6.087	588
189	-0.231	0.815	586.7
188	2.39	2.253	586.7
187	-1.771	1.619	581.3
186	-1.863	1.46	585.1
185	1.699	3.443	588.8
184	-1.562	3.504	583.5
183	-7.625	1.738	599.2
182	-7.395	4.648	620.6
181	-8.025	6.768	651.2
180	-15.391	5.822	703.2
179	-10.832	7.28	776.7
178	-17.654	10.767	861.6
177	-9.103	12.214	942.1
176	-9.61	27.287	982.1
175	-6.158	15.309	1005
$MDCNAME:Scan_#3
$MDCDATA:1:14:4
	X	CD_Signal	Error	Dynode
260	0.436	0.338	314.7
259	0.337	0.409	316.1
258	0.594	0.408	315.8
257	0.588	0.327	316.1
256	0.622	0.259	317.3
255	0.735	0.315	317.8
254	0.66	0.22	317.4
253	0.751	0.353	318.1
252	0.063	0.318	319
251	0.36	0.209	319
250	0.395	0.44	319.3
249	0.656	0.134	319.5
248	0.613	0.414	319.8
247	0.456	0.175	319.7
246	0.295	0.205	319.8
245	0.038	0.315	321
244	0.071	0.369	321.3
243	-0.218	0.192	321.2
242	-0.376	0.396	322.4
241	-0.765	0.364	323.3
240	0.042	0.333	324.4
239	-0.707	0.513	325.6
238	-1.039	0.21	325.7
237	-0.459	0.469	327.5
236	-1.068	0.238	328.9
235	-1.434	0.548	330.7
234	-1.35	0.401	332.4
233	-0.997	0.271	334.3
232	-2.096	0.381	336.1
231	-2.15	0.402	337.9
230	-3.268	0.382	341
229	-3.071	0.532	342.9
228	-3.649	0.441	344.4
227	-3.653	0.784	347.2
226	-4.216	0.587	348.9
225	-4.845	0.256	350.4
224	-5.189	0.582	352.5
223	-6.489	0.599	353.6
222	-6.962	0.388	355.5
221	-6.772	0.523	357.6
220	-6.951	0.452	360.3
219	-7.701	0.422	361.9
218	-7.977	0.216	364.4
217	-7.631	0.499	366.1
216	-8.64	0.937	367.4
215	-8.467	0.609	370.5
214	-8.834	0.778	373.3
213	-8.742	0.297	376.4
212	-9.241	0.972	380.5
211	-8.688	0.567	384.8
210	-9.021	0.772	389.2
209	-10.146	0.71	393.5
208	-10.553	0.839	399.6
207	-10.379	0.514	406.8
206	-11.757	0.665	416.3
205	-10.278	0.842	424.1
204	-8.666	0.874	436.2
203	-8.84	1.121	447.2
202	-8.046	1.613	462.4
201	-8.459	0.841	476.2
200	-6.378	1.542	492
199	-4.771	1.389	508
198	-3.476	2.357	524.9
197	-2.363	1.785	539.8
196	0.614	2.534	552.6
195	-0.678	2.61	551.9
194	2.5	4.098	584.2
193	3.292	3.156	594
192	-2.151	3.384	587.2
191	3.615	2.18	590.2
190	2.708	2.273	581.7
189	4.856	3.891	587.7
188	2.23	2.593	601.6
187	2.811	1.797	590.4
186	0.055	2.364	586.6
185	-1.897	3.323	581.4
184	-6.375	2.187	578.9
183	-3.084	2.085	594.2
182	-2.512	2.593	607.9
181	-5.893	4.229	633.6
180	-14.377	6.062	679.2
179	-12.225	6.793	738.5
178	-12	7.299	812.5
177	1.32	8.831	896.9
176	2.272	14.618	948.2
175	10.856	13.119	985.8
$SUMMARY
Experiment	Type	:	Wavelength
Experiment	Name	:	20150616_SuH_mutants,	Number	:	7	SuH L445A/F516A
Experiment	Description	:	20150616_SuH_mutants
Software	Version	:	v3.17
Experiment	start	time	:	2015-06-16	13:59:25
Bandwidth	:	1	nm
Temp.	Setpoint	:	25	deg	C
Wavelength	Start	:	260	nm
Wavelength	End	:	175	nm
Wavelength	Step	:	1	nm
Averaging	Time	:	2	seconds
Settling	Time	:	0.333	seconds
Multi-Scan	Wait	:	1	seconds
$DATA
$MDCNAME:Scan_#1
$MDCDATA:1:14:4
	X	CD_Signal	Error	Dynode
260	0.363	0.266	315.5
259	0.359	0.199	316.3
258	0.432	0.336	317.2
257	0.485	0.324	316.5
256	0.293	0.281	318.4
255	0.087	0.38	318.9
254	0.149	0.524	317.7
253	0.723	0.298	319.1
252	0.536	0.347	319.6
251	0.681	0.23	320.5
250	0.424	0.347	320
249	0.521	0.454	320.7
248	0.459	0.338	320.2
247	0.122	0.28	320.5
246	-0.021	0.277	321.2
245	0.339	0.322	320.3
244	-0.023	0.415	321.9
243	-0.267	0.39	321.3
242	-0.144	0.145	322.7
241	-0.706	0.306	323.2
240	-0.284	0.473	323.8
239	-0.285	0.519	324.8
238	-0.501	0.131	325.8
237	-0.459	0.328	326.2
236	-0.938	0.27	328.6
235	-0.65	0.3	329.8
234	-0.706	0.291	330.2
233	-1.407	0.261	332.5
232	-1.921	0.343	333
231	-2.112	0.486	334.8
230	-1.803	0.508	336.8
229	-2.839	0.403	337.1
228	-2.878	0.773	338.6
227	-3.579	0.445	340.7
226	-4.043	0.299	343.1
225	-4.536	0.386	342.4
224	-3.973	0.496	344.6
223	-4.622	0.31	346.9
222	-4.913	0.411	348
221	-5.493	0.362	349.6
220	-5.02	0.41	351.5
219	-5.523	0.677	353.4
218	-6.154	0.32	353.6
217	-5.928	0.462	355.3
216	-5.927	0.706	357.3
215	-5.756	0.823	359.1
214	-6.728	0.689	361.8
213	-7.094	0.395	362.9
212	-6.557	0.59	366.7
211	-6.542	0.582	368.9
210	-7.515	0.649	370.6
209	-7.672	0.239	375.1
208	-7.774	0.739	380.1
207	-7.269	0.925	385.9
206	-8.128	0.495	391.8
205	-7.582	0.595	397
204	-6.059	0.702	404
203	-6.515	0.75	414
202	-5.886	0.765	422.5
201	-5.958	1.05	431.5
200	-3.516	0.923	441.3
199	-2.242	1.041	452.2
198	-2.422	0.671	459.3
197	-0.149	0.657	474.2
196	2.555	2.044	486.3
195	1.578	1.837	496.6
194	3.175	1.142	514.5
193	3.31	1.73	507.7
192	3.651	1.315	511.3
191	2.835	1.809	529.9
190	4.523	1.467	520.8
189	1.774	1.645	528
188	4.147	1.552	521.9
187	2.066	1.33	520
186	0.495	2.664	539.2
185	-2.564	3.389	542.5
184	-0.906	2.109	525.7
183	-1.206	2.075	543.1
182	-8.634	2.628	580.5
181	-6.779	2.722	631
180	-12.068	5.808	706.6
179	-19.067	12.773	809.2
178	-19.533	10.414	937.4
177	-10.048	11.804	1050.3
176	-6.661	14.654	1097
175	5.25	30.494	1097.6
$MDCNAME:Scan_#2
$MDCDATA:1:14:4
	X	CD_Signal	Error	Dynode
260	0.665	0.319	314.7
259	0.803	0.56	315.3
258	0.656	0.315	316.1
257	0.325	0.207	316.8
256	0.427	0.307	317.1
255	0.125	0.232	317.8
254	0.367	0.168	318.2
253	0.85	0.325	318.7
252	0.061	0.206	319.3
251	0.265	0.453	319.4
250	-0.04	0.409	318.7
249	0.374	0.203	319.4
248	-0.055	0.285	320.1
247	0.181	0.442	320.3
246	0.207	0.394	320.7
245	0.176	0.305	320.9
244	0.051	0.401	321.1
243	-0.152	0.213	321.1
242	-0.588	0.425	321.8
241	-0.5	0.323	322.9
240	-0.49	0.303	323.6
239	-0.448	0.331	324.7
238	-0.641	0.415	325.4
237	-0.882	0.505	326.8
236	-0.779	0.31	327.9
235	-1.045	0.523	329
234	-1.023	0.335	330.1
233	-1.189	0.267	331.7
232	-1.358	0.3	333.5
231	-2.266	0.494	334.2
230	-2.386	0.203	335.6
229	-2.576	0.294	337.7
228	-3.205	0.438	338.6
227	-3.19	0.438	340.5
226	-3.428	0.451	341.1
225	-4.224	0.46	342.7
224	-4.359	0.792	345.2
223	-5.005	0.483	346.8
222	-4.757	0.573	347.1
221	-5.385	0.523	349.5
220	-5.916	0.864	350.6
219	-5.787	0.198	352.3
218	-5.775	0.645	354.2
217	-6.134	0.215	355.1
216	-6.425	0.3	356.7
215	-5.631	0.64	358.3
214	-6.156	0.83	360.4
213	-6.828	0.529	362.8
212	-6.914	1.012	365.5
211	-6.674	0.36	368.5
210	-6.914	0.399	372.2
209	-7.507	0.492	375.5
208	-7.826	0.817	379.5
207	-8.447	0.728	384.2
206	-7.874	0.749	390.9
205	-6.966	0.553	396
204	-6.741	1.63	404.7
203	-6.234	1.136	410.9
202	-6.328	0.606	421.1
201	-5.376	0.917	432.2
200	-4.298	0.476	440.9
199	-2.71	0.988	450.3
198	-1.87	1.508	459.2
197	0.26	1.309	470.9
196	2.214	0.898	480.7
195	1.055	1.051	490.4
194	2.95	2.284	502.4
193	3.622	1.312	501.8
192	2.585	2.845	509.6
191	2.928	0.962	510.9
190	2.908	1.041	513.2
189	3.669	3.127	515.5
188	3.766	1.218	522.1
187	0.551	2.747	521.2
186	0.829	2.319	524.6
185	-0.562	1.78	517
184	-1.998	0.966	545.8
183	-3.961	2.479	540.4
182	-6.878	3.084	569.9
181	-9.533	4.477	598.9
180	-9.9	7.324	655.1
179	-15.458	5.298	735.4
178	-18.104	12.859	839.4
177	-4.244	18.53	976.1
176	5.857	16.407	1065.4
175	-15.334	10.908	1097.9
$MDCNAME:Scan_#3
$MDCDATA:1:14:4
	X	CD_Signal	Error	Dynode
260	0.723	0.243	315.2
259	0.497	0.366	315.6
258	0.624	0.508	316.8
257	1.085	0.273	316.8
256	0.439	0.284	317.5
255	0.507	0.385	317.7
254	0.793	0.309	318.3
253	0.475	0.379	318.8
252	0.555	0.425	319.4
251	0.768	0.386	319.5
250	0.74	0.238	319.8
249	0.455	0.496	320
248	0.738	0.273	320.8
247	-0.081	0.382	320.3
246	-0.148	0.613	320.7
245	-0.057	0.468	320.4
244	0.539	0.25	321.5
243	0.29	0.194	321.6
242	-0.22	0.367	322.2
241	0.028	0.321	323.3
240	-0.497	0.348	324
239	-0.521	0.346	324.5
238	-0.528	0.497	325.5
237	-0.734	0.261	327.1
236	-0.904	0.224	327.9
235	-0.696	0.303	328.7
234	-1.059	0.352	329.9
233	-1.525	0.254	332.1
232	-1.337	0.358	333.4
231	-1.979	0.147	334.4
230	-2.482	0.29	336.1
229	-2.612	0.399	337.3
228	-3.35	0.8	338.9
227	-3.403	0.162	340.2
226	-3.672	0.456	342.1
225	-4.023	0.509	343.3
224	-4.12	0.584	345
223	-4.47	0.314	346.1
222	-4.75	0.277	347.6
221	-5.191	0.38	350.2
220	-5.534	0.187	350.9
219	-5.626	0.646	352.2
218	-6.299	0.334	354.4
217	-6.361	0.283	355
216	-6.866	0.549	357.5
215	-6.096	0.784	358.7
214	-6.523	0.495	360.6
213	-6.472	0.354	363.1
212	-6.279	0.353	364.9
211	-6.978	0.326	367.6
210	-6.521	0.54	370.7
209	-7.432	0.47	375.6
208	-7.754	0.801	379.4
207	-8.219	0.476	385.3
206	-7.142	1.063	389
205	-7.653	0.65	396.6
204	-7.799	0.532	403
203	-6.749	0.734	410.6
202	-6.582	1.155	420.1
201	-4.973	1.309	430.8
200	-3.944	0.989	441.9
199	-1.902	1.011	449.2
198	-0.979	0.974	458.8
197	0.236	0.541	468.5
196	0.906	1.436	480.3
195	3.563	1.879	488.7
194	2.392	1.277	494.1
193	4.211	1.895	501.5
192	4	1.291	504.6
191	2.002	1.296	512.7
190	2.27	2.024	513.9
189	1.896	0.85	512.4
188	2.878	2.236	515.2
187	0.464	0.716	517.1
186	1.89	2.103	519.6
185	-1.334	1.773	524.2
184	-3.696	2.285	541.9
183	-5.315	1.973	552.9
182	-5.152	1.69	554.9
181	-4.313	2.425	582.9
180	-7.182	2.199	628.1
179	-10.353	8.238	696.3
178	-15.747	15.813	786.1
177	-4.331	15.197	903.4
176	4.855	10.854	1010.7
175	1.286	19.983	1071.1

## Sheet: FigS4C
#Positive Hit Settings: dTm Boltzmann: > 2.0, dTm Derivative: > 2.0
#	Well	Protein	Tm B	B Fit	Tm B Start	Tm B End	Tm D	Avg D	std dev d
1	A01	Blank	76.31	1.13666	70.2142	80.7062	76.7293	79.3745	3.74077
2	A02	Blank	79.4818	1.08379	69.6651	85.403	82.0196
3	A03	Blank
4	A04	Blank
5	A05	WT	56.1274	1.17758	43.5012	65.6509	57.2633	57.1224	0.108777
6	A06	WT	56.121	1.17231	44.4088	65.1013	57.1506
7	A07	WT	56.1093	1.17045	44.1338	65.1177	57.021
8	A08	WT	56.1085	1.16814	45.0419	64.5686	57.0547
9	B01	F261A	56.1987	1.15226	47.1925	62.9304	57.1658	57.1323	0.164129
10	B02	F261A	56.1859	1.17229	46.9302	63.251	57.341
11	B03	F261A	56.1465	1.15932	46.9512	62.9806	57.07
12	B04	F261A	56.1821	1.10974	48.1457	61.5521	56.9527
13	B05	V263A	55.5348	1.14316	44.0864	64.4874	56.5355	56.6478	0.15639
14	B06	V263A	55.5624	1.1405	43.8236	64.5161	56.5642
15	B07	V263A	56.035	1.05055	42.9703	68.0345	56.8773
16	B08	V263A	55.5284	1.12326	44.7481	63.692	56.6144
17	C01	A284V	55.6313	1.14632	43.4051	65.2633	56.5831	56.5118	0.0517112
18	C02	A284V	55.4534	1.14036	44.8887	63.8325	56.4635
19	C03	A284V	55.5079	1.1406	44.0381	64.4392	56.4873
20	C04	A284V	55.4609	1.14612	44.647	63.8823	56.5133
21	C05	Q333A	56.4888	1.25075	48.7508	62.4487	57.1209	57.3779	0.356659
22	C06	Q333A	56.7378	1.18282	49.0682	63.349	57.731
23	C07	Q333A	56.5683	1.16125	48.8006	63.0813	57.0247
24	C08	Q333A	56.9751	1.15672	50.8671	61.6505	57.6351
25	D01	Su(H)wt	57.4863	1.2976	39.0348	68.1792	58.9207	58.8115	0.101706
26	D02	Su(H)wt	57.4087	1.30094	40.2242	67.6199	58.7984
27	D03	Su(H)wt	57.2205	1.30632	39.9593	67.0636	58.6789
28	D04	Su(H)wt	57.7472	1.262	43.4799	67.0868	58.8481
29	D05	SuH L445A	56.8783	1.2106	43.2148	66.8217	58.4364	58.4365	0.291865
30	D06	SuH L445A	56.8506	1.17504	42.6551	66.5535	58.7517
31	D07	SuH L445A	56.3839	1.2305	40.6415	66.8715	58.0481
32	D08	SuH L445A	57.0158	1.19579	42.9968	67.1866	58.5099
33	E01	SuH L514A	54.5971	1.05726	36.9961	66.1404	56.7319	56.5118	0.352439
34	E02	SuH L514A	53.9985	1.12326	40.2229	63.5384	56.0227
35	E03	SuH L514A	54.3922	1.06807	41.1265	65.8992	56.49
36	E04	SuH L514A	55.2148	1.0803	41.7298	65.0453	56.8026
37	E05	SuH F516A	52.1425	1.17585	42.6333	59.8284	52.7433	52.9245	0.235326
38	E06	SuH F516A	51.992	1.19105	42.6538	58.9746	52.7638
39	E07	SuH F516A	52.9637	1.05978	40.06	68.9129	52.939
40	E08	SuH F516A	52.3221	1.52002	39.4981	62.5221	53.252
41	F01	SuH L445A/L514A	53.3057	1.13301	41.0779	62.9361	54.8353	55.1612	0.277741
42	F02	SuH L445A/L514A	54.3074	1.1743	44.01	63.2453	55.4371
43	F03	SuH L445A/L514A	53.6376	1.1386	41.7109	62.9863	55.0315
44	F04	SuH L445A/L514A	55.4599	1.74277	42.6026	72.3298	55.3408
45	F05	SuH L445A/F516A	52.3593	1.22578	41.1776	61.2872	53.4749	53.6911	0.235824
46	F06	SuH L445A/F516A	52.367	1.23338	37.6976	61.3046	53.7843
47	F07	SuH L445A/F516A	52.3218	1.20364	42.3932	60.1712	53.5247
48	F08	SuH L445A/F516A	52.9372	1.19337	42.7023	61.3547	53.9805
#	Hits B	Hits D	Protein	Ligand	Buffer	Salt	Task	Analysis Group	Replicate Mismatch	Reference Mismatch	Tm B - Mean	Tm B Lower 95%	Tm B Upper 95%	Tm B - Median	Tm B - Std. Error	Tm B - Min	Tm B - Max	Tm D - Mean	Tm D Lower 95%	Tm D Upper 95%	Tm D - Median	Tm D - Std. Error	Tm D - Min	Tm D - Max
1			V263A				Sample	AG 1			55.6651	55.2721	56.0582	55.5486	0.123501	55.5284	56.035	56.6478	56.399	56.8967	56.5893	0.078195	56.5355	56.8773
2			A284V				Sample	AG 1			55.5133	55.3825	55.6442	55.4844	0.0411141	55.4534	55.6313	56.5118	56.4295	56.5941	56.5003	0.0258554	56.4635	56.5831
3			WT				Sample	AG 1			56.1165	56.1019	56.1312	56.1151	0.00460816	56.1085	56.1274	57.1224	56.9493	57.2955	57.1027	0.0543886	57.021	57.2633
4			SuH L445A				Sample	AG 1			56.7822	56.3444	57.22	56.8645	0.137577	56.3839	57.0158	58.4365	57.9721	58.901	58.4731	0.145933	58.0481	58.7517
5			Blank				Sample	AG 1
6			SuH F516A				Sample	AG 1			52.3551	51.6747	53.0355	52.2323	0.2138	51.992	52.9637	52.9245	52.5501	53.299	52.8514	0.117663	52.7433	53.252
7			SuH L445A/L514A				Sample	AG 1			54.1777	52.6645	55.6908	53.9725	0.475478	53.3057	55.4599	55.1612	54.7192	55.6031	55.1862	0.138871	54.8353	55.4371
8			SuH L445A/F516A				Sample	AG 1			52.4963	52.0276	52.965	52.3631	0.147278	52.3218	52.9372	53.6911	53.3158	54.0663	53.6545	0.117912	53.4749	53.9805
9			F261A				Sample	AG 1			56.1783	56.1427	56.2139	56.184	0.0111804	56.1465	56.1987	57.1323	56.8712	57.3935	57.1179	0.0820644	56.9527	57.341
10			SuH L514A				Sample	AG 1			54.5507	53.7428	55.3586	54.4947	0.253854	53.9985	55.2148	56.5118	55.951	57.0726	56.611	0.176219	56.0227	56.8026
11			Q333A				Sample	AG 1			56.6925	56.3502	57.0348	56.653	0.107559	56.4888	56.9751	57.3779	56.8104	57.9454	57.378	0.17833	57.0247	57.731
12			Su(H)wt				Sample	AG 1			57.4657	57.1182	57.8131	57.4475	0.109168	57.2205	57.7472	58.8115	58.6497	58.9734	58.8232	0.0508536	58.6789	58.9207
